# Supplementary material for: The research on the identification, taxonomy, and comparative genomics analysis of nine Bacillus velezensis strains significantly contributes to microbiology, genetics, bioinformatics, and biotechnology
Source: Front Microbiol. 2025 Mar 19;16:1544934. doi: 10.3389/fmicb.2025.1544934 (PMC11962042; doi:10.3389/fmicb.2025.1544934)
Supplement: Supplementary file 7 [file Table_1.XLSX]

## Sheet: Sheet1
Illumina Read ID	MALDI-TOF Identification	Coverage	Name deposited at NCBI	Biosample	Bioproject	Submission
VSF981	BAC118	282	Bv Uniclon 01	SAMN37733351	PRJNA1026087	SUB13890423
VSF985	BAC144	306	Bv Uniclon 02	SAMN37734688	PRJNA1026122	SUB13907448
VSF1004	BAC1273	233	Bv Uniclon 03	SAMN37734915	PRJNA1026128	SUB13907769
VSF978	BAC39	274	Bv Uniclon 04	SAMN43408009	PRJNA1154234	SUB14711318
VSF983	BAC124	278	Bv Uniclon 05	SAMN43408010	PRJNA1154234	SUB14711318
VSF984	BAC137	314	Bv Uniclon 06	SAMN43408011	PRJNA1154234	SUB14711318
VSF986	BAC156	226	Bv Uniclon 07	SAMN43408012	PRJNA1154234	SUB14711318
VSF988	BAC207	323	Bv Uniclon 08	SAMN43408013	PRJNA1154234	SUB14711318
VSF991	BAC238	282	Bv Uniclon 09	SAMN43408014	PRJNA1154234	SUB14711318
