# Supplementary material for: The research on the identification, taxonomy, and comparative genomics analysis of nine Bacillus velezensis strains significantly contributes to microbiology, genetics, bioinformatics, and biotechnology
Source: Front Microbiol. 2025 Mar 19;16:1544934. doi: 10.3389/fmicb.2025.1544934 (PMC11962042; doi:10.3389/fmicb.2025.1544934)
Supplement: Supplementary file 9 [file Table_3.XLSX]

## Sheet: Sheet1
ID	NAME	GUNC	CheckM2 Completeness	CheckM2 Contamination	Coverage	Barrnap 5S	Barrnap 16S	Barrnap 23S	CDS	rRNA	tRNA
VSF978	BAC39	TRUE	100.0	0.07	274	Complete	Partial	Complete	3953	3	76
VSF981	BAC118	TRUE	100.0	0.07	282	Complete	Partial	Complete	3956	3	82
VSF983	BAC124	TRUE	100.0	0.07	278	Complete	Partial	Complete	3953	3	76
VSF984	BAC137	TRUE	100.0	0.1	314	Complete	Partial	Complete	3957	3	76
VSF985	BAC144	TRUE	100.0	0.22	306	Complete	Complete	Partial	3840	5	82
VSF986	BAC156	TRUE	100.0	0.07	226	Complete	Partial	Complete	3954	3	76
VSF988	BAC207	TRUE	100.0	0.07	323	Complete	Partial	Complete	3952	3	76
VSF991	BAC238	TRUE	100.0	0.07	282	Complete	Partial	Complete	3954	3	76
VSF1004	BAC1273	TRUE	100.0	0.26	233	Complete	Complete	Complete	4125	3	84
