# Supplementary material for: The research on the identification, taxonomy, and comparative genomics analysis of nine Bacillus velezensis strains significantly contributes to microbiology, genetics, bioinformatics, and biotechnology
Source: Front Microbiol. 2025 Mar 19;16:1544934. doi: 10.3389/fmicb.2025.1544934 (PMC11962042; doi:10.3389/fmicb.2025.1544934)
Supplement: Supplementary file 10 [file Table_4.CSV]

BAC118.fasta	bsubtilis	new_ST	glpF(34)	ilvD(33)	pta(46)	purH(39)	pycA(47)	rpoD(31)	tpiA(60)
BAC124.fasta	bsubtilis	new_ST	glpF(34)	ilvD(33)	pta(46)	purH(39)	pycA(47)	rpoD(31)	tpiA(60)
BAC1273.fasta	bsubtilis	new_ST	glpF(14)	ilvD(13)	pta(29)	purH(33)	pycA(15)	rpoD(35)	tpiA(28)
BAC137.fasta	bsubtilis	new_ST	glpF(34)	ilvD(33)	pta(46)	purH(39)	pycA(47)	rpoD(31)	tpiA(60)
BAC144.fasta	bsubtilis	new_alleles	glpF(35)	ilvD(34)	pta(15)	purH(~103)	pycA(80)	rpoD(13)	tpiA(~32)
BAC156.fasta	bsubtilis	new_ST	glpF(34)	ilvD(33)	pta(46)	purH(39)	pycA(47)	rpoD(31)	tpiA(60)
BAC207.fasta	bsubtilis	new_ST	glpF(34)	ilvD(33)	pta(46)	purH(39)	pycA(47)	rpoD(31)	tpiA(60)
BAC238.fasta	bsubtilis	new_ST	glpF(34)	ilvD(33)	pta(46)	purH(39)	pycA(47)	rpoD(31)	tpiA(60)
BAC39.fasta	bsubtilis	new_ST	glpF(34)	ilvD(33)	pta(46)	purH(39)	pycA(47)	rpoD(31)	tpiA(60)
