# Supplementary material for: The research on the identification, taxonomy, and comparative genomics analysis of nine Bacillus velezensis strains significantly contributes to microbiology, genetics, bioinformatics, and biotechnology
Source: Front Microbiol. 2025 Mar 19;16:1544934. doi: 10.3389/fmicb.2025.1544934 (PMC11962042; doi:10.3389/fmicb.2025.1544934)
Supplement: Supplementary file 11 [file Table_5.XLSX]

## Sheet: exclusively_present_genes
Group	Gene	Description	COG Category	KEGG Orthology	PFAMs
Exclusively present genes: BAC156, BAC207, BAC238, BAC39, BAC124, BAC137, BAC118	yqaS	DNA packaging	L	-	HTH_23,Phage_terminase,Terminase_5
	phoD	Glycerophosphoryl diester phosphodiesterase	C	ko:K01113,ko:K01126	GDPD,PhoD,PhoD_N
	-	Transcriptional regulator	K	-	WYL
	yobL	Nucleic acid phosphodiester bond hydrolysis	L	ko:K21487	Endonuclea_NS_2,LXG
	-	Amine dehydrogenase activity	S	-	-
	-	Endonuclease that resolves Holliday junction intermediates in genetic recombination.	L	-	RecU
	-	Phage integrase family	L	-	Phage_int_SAM_1,Phage_int_SAM_4,Phage_int_SAM_5,Phage_integrase
	yhdJ	DNA methylase	L	ko:K00590,ko:K07319	N6_N4_Mtase
	-	Response regulator	K	-	HNH_3
	-	Transcriptional regulators containing a DNA-binding HTH domain and an aminotransferase domain (MocR family) and their eukaryotic orthologs	K	ko:K00375	Aminotran_1_2,GntR
	-	NADH flavin oxidoreductases, Old Yellow Enzyme family	C	ko:K02759	Oxidored_FMN
	ydhN3	Phosphotransferase system	G	ko:K02759	PTS_IIA
	rpoE	DNA-directed RNA polymerase specialized sigma subunit, sigma24 homolog	K	ko:K03088	Sigma70_r4_2
		Phage capsid family	S	-	Phage_capsid
		Helix_turn_helix, mercury resistance	K	-	GyrI-like,MerR_1
		Acetyltransferase	K	ko:K03829	Acetyltransf_1
		Helix_turn_helix, arabinose operon control protein	K	-	AraC_binding,Cupin_2,HTH_18
	csbD	CsbD-like	K	-	CsbD
	-	Leucine-zipper of insertion element IS481	S	ko:K07483	HTH_23,HTH_28,HTH_29,HTH_Tnp_1
Exclusively present genes BAC144	licT	Transcriptional antiterminator	K	ko:K03488	CAT_RBD,PRD
	yncF	Deoxyuridine 5'-triphosphate	F	ko:K01520	dUTPase
	nrdE	Provides the precursors necessary for DNA synthesis. Catalyzes the biosynthesis of deoxyribonucleotides from the corresponding ribonucleotides	F	ko:K00525	RNR_N,Ribonuc_red_lgC,Ribonuc_red_lgN
	ddeI	DNA (cytosine-5-)-methyltransferase activity	L	ko:K00558	DNA_methylase
Exclusively present genes BAC1213	yhdJ	Methyltransferase	AJ	ko:K00571,ko:K00590,ko:K07319	Methyltransf_11,N6_N4_Mtase,Spermine_synth
	-	Super-infection exclusion protein B	S	-	SieB
	yrkH	Rhodanese Homology Domain	P	-	Lactamase_B,Rhodanese
	-	Transposase IS66	S	-	Prophage_tail
	xpaC	5-bromo-4-chloroindolyl phosphate hydrolysis protein	S	-	Halogen_Hydrol
	-	Capsid protein	S	-	Phage_capsid
	mcrA	Restriction endonuclease	L	ko:K07451	HNH
	dut	Deoxyuridine 5'-triphosphate nucleotidohydrolase	F	ko:K01520	dUTPase
	exuT	Permeases of the major facilitator superfamily	G	ko:K08191,ko:K08194	MFS_1
